# Supplementary material for: Sustaining indigenous Maasai Alalili silvo-pastoral conservation systems for improved community livelihood and biodiversity conservation in East African rangelands
Source: PLoS One. 2024 May 16;19(5):e0303649. doi: 10.1371/journal.pone.0303649 (PMC11098305; doi:10.1371/journal.pone.0303649)
Supplement: S1 Appendix — (XLSX) [file pone.0303649.s001.xlsx]

## Sheet: Data
S_N	Sample_Sit	Village	Land_Use	Types_of_Alalili	Class size	Age (Yrs)	Radius (E)	Radius (W)	Radius (N)	Radius (S)	Av.Radius (Km)	Gr.Area SQKM	Gr. Area (ha)	Digitized Area (ha)	Average Area (ha)	Eastings	Northings	Total Estimate_Livestock
64	KTT 01	Ndedo	WMA	Communal	Large	72	2.171	3.259	2.62	2.45	2.625	21.6366	2163.7	2822.5	2493.1	898716	9456872	4750
38	KTT 02	Ndedo	WMA	Communal	Small	72	1.123	1.686	1.355	1.268	1.358	5.79067	579.1	603.3	591.2	911729	9458548	1320
7	KTT 03	Ndedo	WMA	Communal	Small	82	0.389	0.585	0.47	0.44	0.471	0.696581	69.7	80.1	74.9	922975	9476413	285
66	KTT 04	Makame	WMA	Communal	Large	82	2.293	3.442	2.767	2.586	2.772	24.1277	2412.8	3723.8	3068.3	922980	9485500	9900
57	KTT 05	Makame	WMA	Communal	Large	92	1.822	2.735	2.199	2.056	2.203	15.2391	1523.9	1746.7	1635.3	905949	9476945	2880
31	KTT 06	Makame	WMA	Communal	Small	77	0.874	1.312	1.055	0.987	1.057	3.50816	350.8	447	398.9	898870	9488758	1035
24	KTT 07	Makame	WMA	Communal	Small	62	0.492	0.738	0.595	0.555	0.595	1.11164	111.2	356.8	234	920336	9466914	660
20	KTT 08	Orkitkit	Open Area	Communal	Small	35	0.655	0.985	0.792	0.74	0.793	1.97459	197.5	209.7	203.6	962321	9383784	685
33	KTT 09	Orkitkit	Open Area	Communal	Small	72	0.91	1.367	1.099	1.028	1.101	3.80631	380.6	498.2	439.4	948058	9381149	1150
10	KTT 10	Orkitkit	Open Area	Communal	Small	82	0.48	0.72	0.579	0.541	0.58	1.0563	105.6	112	108.8	924938	9373206	400
18	KTT 11	Engang'wengare	Open Area	Communal	Small	62	0.584	0.876	0.705	0.659	0.706	1.56509	156.5	206.9	181.7	957146	9372744	640
30	KTT 12	Engang'wengare	Open Area	Communal	Small	82	0.875	1.312	1.055	0.986	1.057	3.50816	350.8	375.8	363.3	941376	9357214	985
6	KTT 13	Engang'wengare	Open Area	Communal	Small	12	0.308	0.461	0.372	0.347	0.372	0.434526	43.5	83.7	63.6	926366	9363397	235
27	L 01	Kimokouwa	Open Area	Communal	Small	24	0.718	1.076	0.867	0.811	0.868	2.36575	236.6	359.2	297.9	912065	9709934	640
50	L 02	Kimokouwa	Open Area	Communal	Medium	32	1.418	2.129	1.712	1.601	1.715	9.23545	923.5	1277.7	1100.6	909663	9708396	1950
61	L 03	Kimokouwa	Open Area	Communal	Large	47	2.001	3.004	2.415	2.256	2.419	18.3739	1837.4	2593.2	2215.3	915532	9705931	4400
4	L 04	Tingatinga	WMA	Communal	Small	45	0.251	0.377	0.303	0.285	0.304	0.290186	29	67.6	48.3	930138	9677543	350
79	L 05	Tingatinga	WMA	Private	Small	42	0.215	0.323	0.259	0.243	0.26	0.212264	21.2	40.2	30.7	940080	9677675	440
83	L 06	Tingatinga	WMA	Private	Small	31	0.409	0.613	0.493	0.461	0.494	0.766273	76.6	121	98.8	935684	9672297	360
77	L 07	Tingatinga	WMA	Private	Small	22	0.15	0.225	0.18	0.169	0.181	0.10287	10.3	14.9	12.6	934545	9678442	245
75	L 08	Tingatinga	WMA	Private	Small	6	0.105	0.16	0.131	0.12	0.129	0.0522527	5.2	7.4	6.3	931335	9671857	140
93	L 09	Tingatinga	WMA	Private	Large	8	0.95	1.425	1.145	1.072	1.148	4.13822	413.8	514	463.9	942707	9674848	835
94	L 10	Engikareti	GCA	Private	Large	27	0.934	1.4	1.126	1.052	1.128	3.99529	399.5	537.7	468.6	908023	9665753	860
76	L 11	Engikareti	GCA	Private	Small	22	0.123	0.185	0.149	0.139	0.149	0.0697111	7	14.8	10.9	910556	9665794	190
46	L 12	Engikareti	GCA	Communal	Medium	35	0.925	1.388	1.116	1.043	1.118	3.92476	392.5	1655.9	1024.2	909011	9670174	2080
52	L 13	Engikareti	GCA	Communal	Medium	32	1.356	2.035	1.635	1.53	1.639	8.43505	843.5	1511.1	1177.3	913204	9668370	2560
74	L 14	Engarenaibor	GCA	Private	Small	32	0.119	0.179	0.144	0.134	0.144	0.065111	6.5	5.5	6	885637	9727372	130
39	L 15	Engarenaibor	GCA	Communal	Small	37	0.921	1.383	1.112	1.04	1.114	3.89673	389.7	828.9	609.3	880416	9723901	855
81	L 16	Engarenaibor	GCA	Private	Small	7	0.407	0.612	0.493	0.46	0.493	0.763174	76.3	92.9	84.6	885817	9722253	365
82	L 17	Engarenaibor	GCA	Private	Small	18	0.334	0.502	0.403	0.377	0.404	0.512498	51.2	137	94.1	889235	9725252	540
19	L 18	Gelailumbwa	GCA	Communal	Small	38	0.597	0.896	0.721	0.674	0.722	1.63683	163.7	218.1	190.9	856175	9710381	500
2	L 19	Gelailumbwa	GCA	Communal	Small	38	0.19	0.285	0.23	0.215	0.23	0.166106	16.6	31.8	24.2	854293	9713161	415
5	L 20	Gelailumbwa	GCA	Communal	Small	38	0.285	0.429	0.344	0.322	0.345	0.373738	37.4	70	53.7	851888	9707797	305
13	L 21	Kitumbeine	GCA	Communal	Small	37	0.522	0.783	0.63	0.589	0.631	1.25023	125	149	137	876038	9687928	310
53	L 22	Kitumbeine	GCA	Communal	Medium	62	1.347	2.02	1.625	1.52	1.628	8.32221	832.2	1694.4	1263.3	872700	9689267	2920
49	L 23	Kitumbeine	GCA	Communal	Medium	57	1.441	2.164	1.736	1.627	1.742	9.52853	952.9	1236.5	1094.7	867511	9685213	2585
90	L 24	Kitumbeine	GCA	Private	Large	43	0.683	1.026	0.824	0.771	0.826	2.14235	214.2	343	278.6	870779	9684545	590
32	M 01	Emairete	Open Area	Communal	Small	45	0.826	1.239	0.995	0.932	0.998	3.12745	312.7	490.1	401.4	867036	9639769	740
23	M 02	Emairete	Open Area	Communal	Small	59	0.611	0.918	0.737	0.69	0.739	1.71482	171.5	269.1	220.3	875486	9639215	440
12	M 03	Emairete	Open Area	Communal	Small	59	0.481	0.721	0.58	0.542	0.581	1.05994	106	147	126.5	876847	9641041	240
42	M 04	Esilalei	GCA	Communal	Small	6	1.154	1.73	1.393	1.303	1.395	6.11052	611.1	767.3	689.2	827636	9612590	1085
37	M 05	Esilalei	GCA	Communal	Small	6	1.097	1.646	1.323	1.238	1.326	5.52099	552.1	534.9	543.5	830167	9615882	1050
54	M 06	Esilalei	GCA	Communal	Large	47	1.611	2.419	1.944	1.818	1.948	11.9154	1191.5	1535.9	1363.7	832874	9614044	3270
44	M 07	Mswakini Juu	WMA	Communal	Small	10	1.25	1.874	1.509	1.411	1.511	7.169	716.9	1002.3	859.6	842652	9586523	1085
78	M 08	Mswakini Juu	WMA	Private	Small	3	0.146	0.219	0.178	0.165	0.177	0.0983731	9.8	21	15.4	836770	9594135	155
80	M 09	Mswakini Juu	WMA	Private	Small	8	0.353	0.527	0.426	0.398	0.426	0.569835	57	72.8	64.9	841481	9594446	170
25	M 10	Mswakini Juu	WMA	Communal	Small	40	0.636	0.954	0.765	0.717	0.768	1.85205	185.2	293.2	239.2	839930	9599050	385
21	M 11	Makuyuni	Open Area	Communal	Small	42	0.638	0.956	0.77	0.72	0.771	1.86654	186.7	239.1	212.9	850741	9596093	555
85	M 12	Makuyuni	Open Area	Private	Small	24	0.414	0.622	0.5	0.468	0.501	0.788143	78.8	175	126.9	855407	9595250	315
87	M 13	Makuyuni	Open Area	Private	Medium	22	0.622	0.934	0.75	0.702	0.752	1.77568	177.6	322.8	250.2	854432	9593616	470
63	M 14	Selela	GCA	Communal	Large	87	2.069	3.103	2.497	2.335	2.501	19.6407	1964.1	2678.7	2321.4	827358	9647000	3695
58	M 15	Selela	GCA	Communal	Large	82	1.798	2.701	2.171	2.03	2.175	14.8542	1485.4	1893	1689.2	832206	9646030	2455
68	M 16	Selela	GCA	Communal	Large	92	2.966	4.454	3.58	3.348	3.587	40.401	4040.1	4310.7	4175.4	838074	9636275	5560
60	M 17	Selela	GCA	Communal	Large	92	2.007	3.01	2.422	2.265	2.426	18.4804	1848	1932.8	1890.4	825650	9640442	3210
89	M 18	Lolkisale	GCA	Private	Large	22	0.72	1.08	0.868	0.812	0.87	2.37667	237.7	304.9	271.3	892102	9592047	465
91	M 19	Lolkisale	GCA	Private	Large	24	0.721	1.083	0.87	0.814	0.872	2.38761	238.8	331.2	285	889048	9588065	400
86	M 20	Lolkisale	GCA	Private	Medium	52	0.615	0.921	0.742	0.694	0.743	1.73343	173.3	208.1	190.7	883660	9584922	530
70	M 21	Lolkisale	GCA	Communal	Large	52	3.376	5.068	4.07	3.81	4.081	52.2953	5229.5	6083.3	5656.4	881544	9585651	6300
88	M 22	Loosimingori	Open Area	Private	Large	70	0.746	1.12	0.9	0.842	0.902	2.55472	255.5	277.7	266.6	850832	9621809	670
51	M 23	Loosimingori	Open Area	Communal	Medium	92	1.543	2.32	1.865	1.744	1.868	10.9568	1095.7	1124.3	1110	848655	9623218	2630
34	M 24	Loosimingori	Open Area	Communal	Small	28	0.99	1.488	1.196	1.118	1.198	4.50654	450.7	516.1	483.4	853667	9621878	820
28	M 25	Loosimingori	Open Area	Communal	Small	82	0.769	1.155	0.928	0.868	0.93	2.71579	271.6	341	306.3	857373	9621936	635
108	NCAA 01	Oloirobi	NCA	Communal	Small	92	0.374	0.561	0.451	0.422	0.452	0.641515	64.2	245	154.6	771402	9640485	352
98	NCAA 02	Oloirobi	NCA	Communal	Small	22	0.11	0.166	0.135	0.125	0.134	0.0563818	5.6	36.4	21	774031	9642736	115
100	NCAA 03	Oloirobi	NCA	Communal	Small	22	0.189	0.284	0.228	0.215	0.229	0.164665	16.5	34.5	25.5	771294	9645041	70
99	NCAA 04	Kakesio	NCA	Communal	Small	82	0.169	0.252	0.204	0.191	0.204	0.130674	13.1	32.5	22.8	723457	9619464	140
107	NCAA 05	Kakesio	NCA	Communal	Small	82	0.591	0.889	0.713	0.667	0.715	1.60525	160.5	118.9	139.7	715564	9615719	210
103	NCAA 06	Kakesio	NCA	Communal	Small	14	0.364	0.545	0.438	0.409	0.439	0.605144	60.5	116.9	88.7	712943	9604372	220
96	NCAA 07	Kakesio	NCA	Communal	Small	11	0.116	0.177	0.14	0.131	0.141	0.0624263	6.2	11.2	8.7	716461	9628152	85
113	NCAA 08	Kakesio	NCA	Communal	Small	92	0.915	1.374	1.102	1.033	1.106	3.84096	384.1	515.3	449.7	720731	9613268	890
111	NCAA 09	Osinoni	NCA	Communal	Small	82	0.274	0.411	0.33	0.309	0.331	0.344022	34.4	475	254.7	730456	9631713	565
109	NCAA 10	Osinoni	NCA	Communal	Small	11	0.498	0.749	0.602	0.563	0.603	1.14173	114.2	261	187.6	730085	9626432	405
110	NCAA 11	Osinoni	NCA	Communal	Small	42	0.437	0.656	0.527	0.492	0.528	0.875382	87.5	329.1	208.3	735039	9628733	455
118	NCAA 12	Enduleni	NCA	Communal	Large	72	1.504	2.26	1.815	1.697	1.819	10.3895	1039	1615.4	1327.2	750453	9643226	2880
106	NCAA 13	Enduleni	NCA	Communal	Small	92	0.49	0.737	0.592	0.553	0.593	1.10418	110.4	131	120.7	754720	9644404	220
117	NCAA 14	Enduleni	NCA	Communal	Medium	77	1.616	2.425	1.95	1.821	1.953	11.9766	1197.7	1356.5	1277.1	759296	9641332	2110
115	NCAA 15	Naiyobi	NCA	Communal	Small	92	1.37	2.056	1.653	1.545	1.656	8.61094	861.1	975.9	918.5	818152	9687089	1110
105	NCAA 16	Naiyobi	NCA	Communal	Small	62	0.442	0.663	0.532	0.499	0.534	0.89539	89.5	118.1	103.8	814121	9684410	260
104	NCAA 17	Naiyobi	NCA	Communal	Small	72	0.42	0.63	0.506	0.472	0.507	0.807134	80.7	120.1	100.4	819190	9680926	285
97	NCAA 18	Nainokanoka	NCA	Communal	Small	92	0.09	0.137	0.11	0.103	0.11	0.037994	3.8	19	11.4	801207	9665227	135
101	NCAA 19	Nainokanoka	NCA	Communal	Small	82	0.156	0.232	0.188	0.176	0.188	0.11098	11.1	91.5	51.3	796564	9659113	115
112	NCAA 20	Nainokanoka	NCA	Communal	Small	62	0.791	1.187	0.954	0.892	0.956	2.86976	287	496	391.5	790095	9652616	495
119	NCAA 21	Nainokanoka	NCA	Communal	Large	37	3.189	4.788	3.849	3.598	3.856	46.6878	4668.8	2850.6	3759.7	802329	9646305	7310
116	NCAA 22	Olbalbal	NCA	Communal	Medium	47	1.434	2.15	1.73	1.618	1.733	9.43033	943	1531.2	1237.1	770263	9676953	1455
114	NCAA 23	Olbalbal	NCA	Communal	Small	38	1.055	1.583	1.272	1.19	1.275	5.10446	510.4	655	582.7	774708	9674255	1100
102	NCAA 24	Olbalbal	NCA	Communal	Small	35	0.32	0.48	0.386	0.362	0.387	0.470275	47	112	79.5	759468	9677112	200
71	SIMA 01	Kitwai A	GCA	Communal	Large	23	3.196	4.802	3.86	3.61	3.867	46.9546	4695.5	9426.3	7060.9	981873	9480954	11070
26	SIMA 02	Kitwai A	GCA	Communal	Small	32	0.701	1.053	0.846	0.792	0.848	2.25799	225.8	327	276.4	975084	9467345	1085
22	SIMA 03	Kitwai A	GCA	Communal	Small	32	0.511	0.767	0.617	0.577	0.618	1.19924	119.9	313.9	216.9	978221	9450512	1120
59	SIMA 04	Kitwai B	GCA	Communal	Large	24	1.884	2.829	2.274	2.125	2.278	16.2944	1629.4	1979.4	1804.4	1007227	9467025	4065
1	SIMA 05	Kitwai B	GCA	Communal	Small	24	0.157	0.236	0.189	0.178	0.19	0.113354	11.3	21.7	16.5	1015937	9454777	200
8	SIMA 06	Kitwai B	GCA	Communal	Small	32	0.363	0.545	0.438	0.41	0.439	0.605144	60.5	101.1	80.8	998184	9439506	550
41	SIMA 07	Ruvu Remiti	GCA	Communal	Small	30	1.097	1.649	1.326	1.24	1.328	5.53765	553.8	714.2	634	1026442	9491446	1250
62	SIMA 08	Ruvu Remiti	GCA	Communal	Large	62	2.162	3.246	2.61	2.438	2.614	21.4556	2145.6	2334.6	2240.1	1014248	9497505	4285
9	SIMA 09	Ruvu Remiti	GCA	Communal	Small	42	0.403	0.604	0.486	0.455	0.487	0.744711	74.5	110.9	92.7	1021689	9494281	585
47	SIMA 10	Landanai	GCA	Communal	Medium	25	1.418	2.13	1.712	1.6	1.715	9.23545	923.5	1141.5	1032.5	955262	9545342	2320
69	SIMA 11	Landanai	GCA	Communal	Large	32	2.973	4.464	3.588	3.355	3.595	40.5814	4058.1	5872.5	4965.3	966751	9549709	8290
56	SIMA 12	Landanai	GCA	Communal	Large	62	1.756	2.637	2.12	1.983	2.124	14.1657	1416.6	1709	1562.8	961109	9540686	2900
65	SIMA 13	Naberera	GCA	Communal	Large	92	2.412	3.62	2.91	2.722	2.916	26.6996	2670	2850.4	2760.2	926715	9533034	5200
72	SIMA 14	Naberera	GCA	Communal	Large	92	4.49	6.742	5.42	5.068	5.43	92.5826	9258.3	9447.3	9352.8	939763	9529207	11220
73	SIMA 15	Naberera	GCA	Communal	Large	77	5.113	7.671	6.17	5.77	6.181	119.963	11996.3	13591.5	12793.9	944055	9540650	18220
84	SIMA 16	Loibosiret	GCA	Private	Small	13	0.474	0.712	0.571	0.535	0.573	1.03095	103.1	109.1	106.1	870800	9518904	665
17	SIMA 17	Loibosiret	GCA	Communal	Small	22	0.59	0.885	0.712	0.665	0.713	1.59628	159.6	195	177.3	873435	9532862	1310
45	SIMA 18	Loibosiret	GCA	Communal	Small	72	1.367	2.05	1.649	1.542	1.652	8.56939	856.9	983.3	920.1	876132	9519605	1980
48	SIMA 19	Loibosiret	GCA	Communal	Medium	62	1.453	2.181	1.754	1.64	1.757	9.69333	969.3	1162.7	1066	876071	9531414	2025
29	SIMA 20	Loibosiret	GCA	Communal	Small	52	0.786	1.18	0.951	0.887	0.951	2.83982	284	343.8	313.9	871066	9527748	815
67	SIMA 21	Emboreet	GCA	Communal	Large	52	3.001	4.504	3.621	3.386	3.628	41.3299	4133	4164.4	4148.7	883588	9545193	7225
40	SIMA 22	Emboreet	GCA	Communal	Small	62	1.11	1.666	1.34	1.252	1.342	5.65503	565.5	674.7	620.1	877373	9556032	1235
16	SIMA 23	Emboreet	GCA	Communal	Small	52	0.548	0.822	0.66	0.618	0.662	1.37609	137.6	191	164.3	876947	9559948	1440
55	SIMA 24	Emboreet	GCA	Communal	Large	47	1.731	2.6	2.09	1.955	2.094	13.7684	1376.8	1465	1420.9	879422	9561907	3150
14	SIMA 25	Loibosoit A	GCA	Communal	Small	62	0.444	0.667	0.536	0.501	0.537	0.905479	90.5	197.1	143.8	875502	9570571	1000
36	SIMA 26	Loibosoit A	GCA	Communal	Small	22	1.05	1.578	1.267	1.185	1.27	5.06451	506.5	568.7	537.6	877499	9570501	1030
3	SIMA 27	Loibosoit A	GCA	Communal	Small	37	0.264	0.395	0.319	0.298	0.319	0.31953	32	40.6	36.3	882323	9569885	360
35	SIMA 28	Loibosoit A	GCA	Communal	Small	92	0.758	1.136	0.915	0.855	0.916	2.63464	263.5	798.1	530.8	876739	9567405	1510
11	SIMA 29	Loibosoit A	GCA	Communal	Small	42	0.474	0.711	0.572	0.535	0.573	1.03095	103.1	137.1	120.1	881376	9567142	715
15	SIMA 30	Komolo	GCA	Communal	Small	15	0.485	0.729	0.586	0.548	0.587	1.08195	108.2	185	146.6	914616	9579907	910
43	SIMA 31	Komolo	GCA	Communal	Small	15	1.028	1.54	1.24	1.16	1.242	4.84365	484.4	995.2	739.8	914701	9585399	1610
95	SIMA 32	Komolo	GCA	Private	Large	7	1.49	2.239	1.8	1.683	1.803	10.2075	1020.8	1145.8	1083.3	918180	9574871	2265
92	SIMA 33	Komolo	GCA	Private	Large	7	0.888	1.336	1.07	1.002	1.074	3.62191	362.2	390	376.1	912550	9575737	790

## Sheet: Data summary
Overall mean area by types of Alalili
	Alalili type	Mean	SE
	Communal	1122	198
	Private	209	52.1
Overall mean in land use categories
	Land use	N	Mean	SE
	GCA	59	1409	307
	NCA	24	480	167
	Open Area	19	446	119
	WMA	17	608	224
Mean area across types of Alalili and land use categories
					Area (ha)
		Types of Alalili	Land use	N	Mean	SE
		Communal	GCA	47	1700	374
			NCA	24	480	167
			Open Area	16	490	139
			WMA	10	964	339
		Private	GCA	12	271	84.7
			NCA	0	0	0
			Open Area	3	215	44.1
			WMA	7	98.9	62.1
Area coverage across Size categories
			Class size	N	Area (ha)	SE
	N		Large	30	2773	522
			Medium	12	985	106
			Small	77	240	26.8

## Sheet: KIIs & FDGs
KIIs	District	No. of Wards	No. of DGOs/ROs	No. of WEO/VEO	No. of KIIs at district levels	No. of KIIs at ward levels
	Longido	16	2	10	1	10
	Monduli	15	2	13	1	13
	Ngorongoro	21	1	8	1	8
	Simanjiro	17	1	16	1	16
	Kiteto	19	1	9	1	9
	Total interviewees		7	56	5	56
FGDs	District	No. of Alalili	FGDs Respondents
	Longido	24	103
	Monduli	25	112
	Ngorongoro	24	91
	Simanjiro	33	144
	Kiteto	13	65
	Total interviewees	119	515
